# Supplementary material for: Association Between Vitamin D Deficiency and Cardiovascular Disease Risk Factors in the MENA Population: A Systematic Review and Meta-Analysis
Source: J Clin Med. 2026 Apr 21;15(8):3158. doi: 10.3390/jcm15083158 (PMC13118101; doi:10.3390/jcm15083158)
Supplement: Supplementary file 1 [file jcm-15-03158-s001.zip]

Archive with 9 entries (9 files):
- .DS_Store
- Figure S1. Flow Diagram of Study Inclusion and Exclusion Criteria.png
- Figure S2(A). Sensitivity Analysis of Total Cholesterol with T2DM subjects excluded.png
- Figure S2(B). Sensitivity Analysis of Body Mass Index (BMI) with T2DM subjects excluded.png
- Figure S2(C). Sensitivity Analysis of HbA1c with T2DM subjects excluded.png
- Figure S3(A). Total cholesterol publication bias assessment.png
- Figure S3(B). Body mass index (BMI) publication bias assessment.png
- Figure S3(C). HbA1c publication bias assessment.png
- Table S1. Examples of studies excluded after full-text assessment with reasons for exclusion.pdf
